# Supplementary material for: Revolutionizing the Role of Solar Light Responsive BiVO4/BiOBr Heterojunction Photocatalyst for the Photocatalytic Deterioration of Tetracycline and Photoelectrocatalytic Water Splitting
Source: Materials (Basel). 2023 Aug 17;16(16):5661. doi: 10.3390/ma16165661 (PMC10456310; doi:10.3390/ma16165661)
Supplement: Supplementary file 1 [file materials-16-05661-s001.zip]

Archive with 1 entries (1 files):
- materials-2552043-supplementary.pdf
